# Supplementary material for: Rod-Shaped Starch from Galanga: Physicochemical Properties, Fine Structure and In Vitro Digestibility
Source: Foods. 2024 Jun 6;13(11):1784. doi: 10.3390/foods13111784 (PMC11171565; doi:10.3390/foods13111784)
Supplement: Supplementary file 1 [file foods-13-01784-s001.zip]

Archive with 1 entries (1 files):
- foods-2993381-supplementary.pdf
